# Supplementary material for: Epigenetic predictors of lifestyle traits applied to the blood and brain
Source: Brain Commun. 2021 Apr 19;3(2):fcab082. doi: 10.1093/braincomms/fcab082 (PMC8134833; doi:10.1093/braincomms/fcab082)
Supplement: fcab082_Supplementary_Data [file fcab082_supplementary_data.zip]

Archive with 2 entries (2 files):
- Supplementary_Figure.docx
- Supplementary_Tables.xlsx
